# Supplementary material for: First complete genome sequence of tulip mild mottle mosaic virus (Ophiovirus tulipae)
Source: Arch Virol. 2025 Jan 17;170(2):39. doi: 10.1007/s00705-025-06224-6 (PMC11742326; doi:10.1007/s00705-025-06224-6)
Supplement: Supplementary file 2 — Supplementary file2 (TXT 14 KB) [file 705_2025_6224_MOESM2_ESM.txt]

LC822835
TMMMV-RNA1	source	1..7758	mol_type	genomic RNA
			organism	Tulip mild mottle mosaic virus
			isolate	TMMMV/tulip/Japan/JP1/2018
			collection_date	2018
			geo_loc_name	Japan:Toyama
			host	Tulipa gesneriana
			segment	RNA1
	CDS	complement(105..6947)	codon_start	1
			transl_table	1
			note	ORF1
			product	RdRp
	CDS	complement(7080..7670)	codon_start	1
			transl_table	1
			note	ORF2
			note	23K
LC822836
TMMMV-RNA2	source	1..1789	mol_type	genomic RNA
			organism	Tulip mild mottle mosaic virus
			isolate	TMMMV/tulip/Japan/JP1/2018
			collection_date	2018
			geo_loc_name	Japan:Toyama
			host	Tulipa gesneriana
			segment	RNA2
	CDS	complement(323..1774)	codon_start	1
			transl_table	1
			note	ORF4
			note	54K
			product	movement protein
LC822837
TMMMV-RNA3	source	1..1514	mol_type	genomic RNA
			organism	Tulip mild mottle mosaic virus
			isolate	TMMMV/tulip/Japan/JP1/2018
			collection_date	2018
			geo_loc_name	Japan:Toyama
			host	Tulipa gesneriana
			segment	RNA3
	CDS	complement(117..1427)	codon_start	1
			transl_table	1
			note	ORF5
			note	48K
			product	coat protein
LC822838
TMMMV-RNA4	source	1..1432	mol_type	genomic RNA
			organism	Tulip mild mottle mosaic virus
			isolate	TMMMV/tulip/Japan/JP1/2018
			collection_date	2018
			geo_loc_name	Japan:Toyama
			host	Tulipa gesneriana
			segment	RNA4
	CDS	complement(377..1330)	codon_start	1
			transl_table	1
			note	ORF7
			note	38K
			product	hypothetical protein
>LC822835_TMMMV-RNA1
TGATATATTTTTAAAATATATTTTAGTGAACTGAAACTAACCAGCGGGTCTCAATGACCGTAGAGTAAAACTGACAAAATGTAAGCAATAAAATCACGATTATTTTATTCATCACCCCAATCACCTATGTCTTCTTGTGCCCAAGCATCAAATAATTCTTCTTCACCACAGTATTCTTGTACCTTTTCCCATGTATCTAGTTCTTTGTTTTTAGCTATATCTTCTTCTGTGACATCTAGTCCAAAACTACTAACAGTTCCTATTAAGGCTTCAATAGGTTCAACATCATTCATTACTCTTTCATTCATATCTTGTACCGATGTGTCAAAATAATTTAAGAAGGAAAAATACTCATTATTCATCTCAAGAAAGAATTTATTCAGTGACTCTATAGAATCT…
>LC822836_TMMMV-RNA2
TGATATTTTTTCTTAAAATATTCTTGTTTAACCTTCAGTAGGAACCTGACTTTGCTGCGAAACCAAGGCTTCGTATCACCAAGGTCTGGTAAAACCATTGAATGGCGGGTCGCAATGACCGTAGTATGGAGAGACTATTTCCACCAGTTCATTATTACAATGAAACTAGTTTCCTTAGTTCTCGCCCTTTTGGTTTTTTATTAAAACATCCCAGCAATATCATACACACTCTAAAGATAATTTAACATACGAACATTATTCTATTTCATAATGAGGAAGTTTATTTCAAAGACCAAGGATTTTGGACTAATTAACAATTCTCTCATTCTATTATCATCTCTCTACTGGTATCACTTGACCTTTTGAATACCATGTAGCTGCCAGAACAAGAGAGCTCAA…
>LC822837_TMMMV-RNA3
TGATAGTTTTTTATCAAAACTATCCGTTCACATACTCACTGCTAAGACAGACAAAACGAGAAAAAGAAAGCTCAAGTAGATCATCACCAGCTAAACTTCTCAATACGTGATCTTCATCATTTCTTACCGTAGGCAGTCTTCACAGCATCAACTGAAAGTTCAGAAAAATCAGCTTCTGAATTCGTGAGGACGGGAAAGATTGGATTACCTACAGCATTGAGTTTCCCGAATATGTTCTCATCTCTCTTGAAAGCTTCTATCTTCTTCTCTTCGATGGCTTTTCTCATTTCGATCCTTCCTTTGTAGGATAATGATGTAACAATTGCACAGGTCAATTGCAGAGTAAAGTTCTTCCTAGATGATCTTTCCGGTGACAGTGGATGCATTCTCACTTGAGAC…
>LC822838_TMMMV-RNA4
TGATATTTTTTTTACAAAAATATCTGTTTTATTTCATTTCAATGAACATCTTTAATGCTTATATTCGAATATGTTCCTTTCTTTACTTTGTATACCTTCAACTTTTCTCCGTTCCCTGTACTCAGCCCACACTTGGCGAGCGCTAACCGGCCAATGCCACTAAGGTCAAACAGTAGCACGAACTACACATAGTACGGTAGAACATGCTACACATCCAACCCCTGCATGGCGTAATAGTAATGTGAGAGATCCGCAGCAGCCTTTGACACCCAGCAAGAATACTCACCACTTTGAAGGCTTTCTCATCGGTAGGGCTGCCATCGACCTTGGTGCTGGCTCCACTCGTTTTTTATTAAAACAGAAAATGAAAAAGTAACTAATTGCTCCAGTGATCAAAAT…
